# Supplementary material for: Identification of Phakopsora pachyrhizi Candidate Effectors with Virulence Activity in a Distantly Related Pathosystem
Source: Front Plant Sci. 2016 Mar 8;7:269. doi: 10.3389/fpls.2016.00269 (PMC4781881; doi:10.3389/fpls.2016.00269)
Supplement: Supplementary File 1 — CSEP nucleotide sequences. [file DataSheet1.FASTA]

>Pp-CSEP-01
ATGGCTGGAAAAGAGATTTATGAACCAAGAAAGTCAATGATGATTAAAATGATTGGGTTCTTATGCATTTGGTTTCAACTATTAGGAGTAGTTTTTACACAATCTACTGCTGCAACTACAAGTGCCACTAAGGCCAAAACTTATGATACTTATTTCAAGAGGCTTGCAAAAAGAAGCCCATTGACTAACTCTGGCCGAATTGAGAGAAGGCATAAATGTGGACCGCCATAG
>Pp-CSEP-02
ATGATTTCCAAGGTTATTTACAACTCGTTATATTACCTAAATGCTTCGATGGTAATGGTGGCGGTCAGTCTTCAAAATTCGGCGCTTCATAAGAGAGCTGTTTCAAGCAGCGAGCCATGTTGTTGCGCTGGGTGTGGAGAGTTCCTTTCTCAATGTTCTGTTATCTGA
>Pp-CSEP-03
ATGCGTTCACTTATCGTTCCCACCCTTTTATGCGTGCTATTTATTCACAAATCTTGCGCAACCGTTCACACTCAGTGCTACAACTATTTTTTACAAAAGGATGGATGCGTTTTCTCTGCAGCTGATGACAGAAATCGATGTTCTGCAGATCCCAAGCCCAGTACAGCCGTTGGAGTGGTTCAAGAAAGCAACAAAAATGTTAAAAGACACACTCTGGCACGCCGTTATGATACTACTTTACCATCTCCTTCTATACAGGGTGAAGGAATTTGCGGACACTATGACACAGCAACAGCTGAGGGAGCCAGTCTTTGGGTTGGTCCTAACCCAGGTAGCACAAGACCTGAGGAGGCAGGCTGGCTTAACAGGGGAAAGACATCTAATTGCAATAAGAGATTATATGTAATAAACCCTCGCACAGGAAAAACCGTCTACGTAAAGGTCATAGATGGCCGCGATTTTCAGACAACACAGCCTGATGTGGGATGCTTCCAGATTGCACTCACCCAAAAGACCATTCTTGAGCTTGATCCGACTGATGAAGAAAAGGCAAAGGGTGCCATAGGATCTCTCACATGGGACTTCGACAACCTGCATGGAATTAGTTCTCAGCAAGGTCCTGTATGA
>Pp-CSEP-04
ATGATGAGAGCTAGCAAGTCAATCGTTTTTATTTCAGCATGTTTTTACCTGTTTTCTGGAGAAACACTTGCAGCCTCAGCTTTAAAAGGAGTCGAAACTGAGGCCAACAGTATTCCTGATGCGGCAAAGTTTGGCGAGAGTCTTTCAATCAAGACAGATAGTCTTTCCGAGCTGCCGTTAAAATCGTCTCCTACAATTCCAAGTACACCGTCTGGTTTAGATGGCAATCCTCAAAGTTCACTGCTAGATAAAAGTGCAATGAAAGAAATTGATGCTTCAGAATCAGCAGAAAAAATAAAGAGCCATCCTTTTACATCTGGTATCTCTGCCAAAAGGCCTACAAAGTCGCTTGACGCGTCAGCAACAGGCTCCGACGGACTAGTTCAACAGGTGCACGTCGGTGATTCGCAAATAGCTGTTGATGCGAAAACGGAGATTCCACCCGCAGCCGCTTATGAACACAATAAAGTAACTCGGAAATGTAACCATGATCATGATCATGATCACCACCATCACCATCACCATCATCATGGCCCTGGTGACGATCATGATCATGATCATCATCACCATCACCATCACCATCATGGTCATGATCATGACCATGACCATGCATAA
>Pp-CSEP-05
ATGTTGCACTTTTCTAGTTTAACTTCTCTAGGAATTTTTGCGTGCCAAACTGCTTGGCTCGTTGCAGTTTCAAACGCCTTCGTAGCGGAACATGCAGTTATCCAGGACATAACCAATCTTGCTTTTAGTCCTAATAAGATTGTAGATAGAACACTTGGACAAAAAAACCCAAATTTTGCCAAGTTCGTCAATGCAGAACCATTACTTTATCGTGAAATGGCTCGCAAAGCTGGACGATCTGTTGGAACAGTCTTAACTGACTCTCGAGGAACCAATCTTCCTCTACTCATCCGTGACCTTCGAGTCACCGACTGGATTCATAGCGATCCGGTAATTAAGGGAATGCCACCAAACAATCTACCTCAAAATGCTATTGAACTTGCCCAGAACTCCTTCGCATCTCGTCTAGTGGACATTCGGAACGCAAATGATAAAGCCAAGTTCGACCAGCACGCATTAATAGCACGTAACCACTTAGCTAAGGTACTGTTTTACATCATAAGTGAGATGCATATATCTATGCTTCCGAAACTTGATGTAGTCAATGTAGCTGCGTGGCAGAAAGAAAGGGCAGGCCGCGTCGCTCTTTTGATGACACAAAATCCTTTCCTCAAGCGGCTTTATTCCGTCCACCAACAAATCGGAAATCCGGATCAATACATTACTCCTGAGACTGCGGATGCAGCTTTTATGAAACTTTTTCCTCATCAAAATTCAAACAAACAGGGTCATCCTTCACAATCGGCAACATCTGAAAAAATGAAAACTCACCCTGAGGGCGAAGGAAACTTTCCTGCCCATCGCCCTGTGGATGAAAATAAAGAGGGCATTGTCCCTGGAACTCACCCTAATGCTGCAACTGTTTCTTCTTCTTAA
>Pp-CSEP-06
ATGCTTTTTGCTACACTAATAGCCGTTTGCTTACTTGCTCTGGGAGGCAAAGCTGAGAGTGATGTCCAAAGTGATACCGCATCTAAACTTCAGCGACGAGGACATGATGACTCTCTACCTCCTGTGACATTTATTATGAGAGATAGCAACGAGCATGTAGGCGGAAAGCTGTTGATCTACAATTCTGATGGAACACTAGCTTTCACCTTTCGCAGAGCAGTTTTGAACTCTGATGGCCTTTCCAACGTTGAAGTCAGAGATGTGCGAAATAATTTTTCGATAAACTTAGAATCTAACGATGACACCTGCTTTAAAAAGTCTCACTATGTTGAAAGAGAAAAAAATCTGGGTCAATTCAAAATTGATCCACGAGGTGCAAAAGCAGACAGATGGCATTTCACTAGGAAAACTCCACACGGAGATTTCAAGTATGACTTTCATCGCAAGTATTTTTCGAAGGACGGTAATATTTACATAAAAGACACCCATGTGCGAGTGGCTTCCCTGACATCCGAAATTCGACATGAAGCTTGGCTCCAACCGGGGAAACATGGTGTTCCAACATTCTCATTGCATCTTCAATATAACACTGAGCCTATCTTTTTTGTAGCTTTGATGGGCTTAGATCTCACCAGAGTAGACACATGTGGACTTTGA
>Pp-CSEP-07
ATGAAGTTAATGCAGCTAATATTCTATATGCTCAACATACTAGCACTCACGATGGCCCATAACTGTTGTGAGCTGTCAAAGATGCCAACTCTTCCTGAGATAGGCGTGATGTCCTCGAAGCCTGTTAGACCAAAGCCAATCCAATCCACGGCATCGAAAGGCACAAAGTTCTTGCCTACTACGCTCTGTATCATCAAGTGCAAGTTTAACATCTGTCTGGCTCATGCTAATGTCATAAACTCCGTACAAATTGGTAATCGGATGAGGGAGAGTAAGGGAGCTGTCAACTTGAATGCTCCACGCCACCATTCATTTTAA
>Pp-CSEP-08
ATGTATCGATTTCCACTCATTTCCCTTGCCATTTATGCTTCAGTCGTATATGGTCAAGGAACTACCGTCACTCCTACTACGAACGTCAACCCAAACACATCAGGTAATCCGCCAAACCAACCCACTAATGGTACCCCTACCAATCCGGCAACTCCTACGGCATCTCCTACGACGACTCCTACTCCCAAAATTCTTGCTGTTAATTGTACACAGTCTTACTTTGAGATCACTGATGATTCAATGAACGGAACTTCTATCGGTGCATGTACGAAGATTGGAGACGGAGAAAAAGGCGGTTCCTTCTGCCAAACCAAAGAGTGTTTTGGCTTTGCCACTTGCCAAGATTGTAACCTAGCAACCCCTGGTCCTAATAATACGACTGTAATCTCAAACACCACTATCAAAGCAGTACCCTGCAACAAGGGCTACTATATCCCTGGACCAGGAGATAACGTTACTGTGACTTATTGCTCCGCCCAAAACAATGCGAATCCGGATGACTACATTTGCAAGGGCCCATGCACAAGTTTTACAGCGTGTGGAGATTGTATCAATATAAACGATCCAGCGATTGCGGGCCTGAAAGATACTCCTTAA
>Pp-CSEP-09
ATGCAAGGTTTTTTTCTTGTTTCCATTGCAGTTCAGGTTGCTCTCGTAGTTGCTCAAGGAAACACCCCCACCAAAGTTACTGCTCAGCCTCAGGTAAACAACTCGTCTGCTCCGGCAAACGCATCTGCTATTGATCTGCCAAAAATAATAGCTGTTAATTGTACACAAGCCTACATCGAAATAACTGACAGCTCAATTAACGGAACTACTATTGGCGCTTGCAAAAGGTTTGAAGATTCTGAAGGATCTTTTTGCAAGCCTGATGATTGCATTGGCAGTGCCACTTGCTTATCCTGCAAAAAAGTTACCGTTGGTGCCACTGCGAATAGCACCGTTGTCTCGAACTCAACAGTAGACTCTGTGGTGTGCCGCAAGGACTACTTCTTTCCAGGACCGGGTTCTAAATCCAACCAGTCCCTTTGTACGGATGAGAAGGATGATAACTACATCTGCAGTGGTGTTTGCACAAGTTTTGCTAGCTGCTCTCATTGCGTCAGCGCTAAAGACCCAGCACTTGCAAAATTAAAAGAGAAGTCTCCAAAAAATTAA
>Pp-CSEP-10
ATGGTTGGATGTGAGAGCGGTGCAACGAAAAAGTCTATGATAATCAAGATGATTGGATTCTTGTGCATTTGGTTTCAACTATTAGAAATAGTTTTGACTCAATCTACTGCTGCAACTACTAGTGCCACTGAGACTAAAAATTATAATAGTTATTTTAAAAGGCTTGAAAAAAGAAGCCCATCGACCAGCTCTGGTCGAATTGAGAAAAGACATCGCAGATGTGGACCGCCATATGGGGGATATTATGGACCTGGATATAGTAGTGGTTATTATAACTATGGCTATTACTCTGGATATAAGAAAAAGCAATAA
>Pp-CSEP-11
ATGCTGCTAGGTCTACATTTTTCCTCCCTTATGAATTGGACTACAATAATTCTGTCCACAACTCTGCTTCTTAGACTGTCTAAATGCGAACTTTTCGATGCCAGTTTGGCAGTAAGAGGGATCACTCATGGCACTCCAAGTTTAGGTCATGATTCTAAGACTCTTCATATCACCTCACAGGGAGGGCTCAATAGTCCATCTCACCATGTGAAGCAGCTTTCAACTAAAGCCAGAAAACCCCCTAAGGTTCCAAATGCAAAAGATTCCGGTTGGGAAATTATTGACCCAAAACTTCCAGAGTGGGAACTGATTGAAAAGCCAAAAGTAAAAAAAAAACTCCCCAAAATTTATGTCCCAGAGGCCAAGTTTTATTCTTCTGATGGTAGTTCAGAAACCATCAATTTCATAGAAGATCATTATGCGATTAAAGAATCTACACCGTAA
>Pp-CSEP-12
ATGAGGTTAATCCCTGTCTTAATTTTGCTTTTTGCCTCTGCGCTCAATGCCTCACCATGTGATAAATCTAAAGTTGCGAAAGGCGAAGATGTCACTATGAGCGTCATATTTTCAGAGACCTCCATCGCATACGCATCAGGGCTCACCGTCATCCAGGAAAGTTGCCATAACGGAGAATATGAGAAAGTTGAACAATCTACTCTTACTATTCACCAGCAAATGACGATAATCACAGAGACTGTGAAAAGTAAAGACTTTAACAAAGATTCTGCGGTTCAATACGAGGGAACTGTAGCATCTTACATCGTAGACTATAGCAAAGTAGTACAGACTGTTGTTGATTATCCAGAAACTGAACCTTGCCATAGTACCTTGGTAGAGATTCATCAAAAAATTCAAACTGTTATTAATACGTACGCCTCCGAATATAACATTTCTCTCAAGAAGGAAGTAGACAGGCAAGGTGGAATTGATCCCAAATCTCTAGAAAAACTGAATCTCAAATTTGATTTTCACGAAGCGCGTACGCATCAAGAAAATGAAGTCGATGAATATCAAATATCTGAATACAAGAATTAA
>Pp-CSEP-13
ATGCATGCTGCTAATATGAAAGTTTCAACCCTTATGATAGTAGTGTTAAGTTTTATCCAGCTATATTCTTTTACTTTATCTCAAATCACCAATGGGGGCATTACGCAGGATCCAAATGATAAATACAGGGTTCGATGTTTAGCCGACTCTAAATCAGGGGATATAATTTCTGATGACTGCTATGATTCATTGGATGACTTTTCCCAAGATGATGGAATTATTAAATTCAATGCAAAAGGAGAAGATAATGATGAAGACTCTTGTAGGTTGGAGTTAGTTGGTTATCCTAATCAAATCACCAATAATGATGAAATCAAAGTGCCAAAAACATCTGTGATCAGCGCAATCAATTTTGGCTTAGATGGCTGTAAAAATTCTTCAGCCATAGTTGAAGCAACAGGCTTTATTCTCAACATTTACAAAAATTAA
>Pp-CSEP-14
ATGAGGGCAATCTTAATATTCCTGATTGGATTCTGCTTTTTATACAACGGCGTCAGGTCCATCGAATCCATAATAAAAAAAGCACAAAGCGAAATAAAAAGTCTAGGGAGCTATGGAAAATCAGAAGCTGTCAAGCAGCCACTTACTCAGGCAAGCTCTCATCTAAATGGTTTGCGAGGAGCGAAAGGGCAAAAAAAGGCAGCAGTGAAACAATTGATCCAAGAGCAATTGAACAATTATAGTGAAAATCTATATAATGAATGTAAAATAAAAACTTCTGAAAAAAGTTCAAGTAAAGAAGAAATACGTACTTTACTTTCAGATAAGAAGAAGGTAGACAAAGCAATTGAAAATATAATGAAAGGGCTTGAAAAAGCTTAA
>Pp-CSEP-15
ATGAGAATCAGTTTATACACCCTCATATGCGTTTCTTTAAACCTTCATAGCCTAGGTTGTGTTAATTTTCTCCAAATTTCCCACAATCCAACATTTACGTTGGGTAATAATGAAATTAGTGTTTTGCCACACGCGGTAAATCAACCTTGGTTACGAAGCCAACGCACGATAATTACTCCAGAGGGTGAGGTTACTGTGAATATGCTGCGTGGCCATAATTCTGTTGATCAGAAATCGCTACAAATGCAAAACGTTATAATACCTTATAGAGACTTGATCTGCAGCTATGAAAGATCAGACTCTTTAGCACTGAGCAAATCTACGCAAGGTCAATACAAACAATTAGCTCAAGAGTTAGATAACTTCAAGAATGAGAAGGAAGGAAAATCAATGGAAGCTTTAGAATCATTGGCGAAAAAAACTTTTAATAAACTAAAGTTTCATCATCCTAACTCGGACGGTGAAACTTTTGAAAATGCTAAGCTGATGGCGGAATGGACCATAAATAGAGCAGCTTCAAAGCAAGGCGTTTGGTGGAGCAAAAAGGACTTGACACGCTGGAACAAAAATTCGATTGATAAAATGACAGCTATAAAGATTGGCGATCTTCTAGACTTTGACATTATGACTTCCAATCATAAGCTCTCATTAACCAACAAATTAAAAGATGATTTGTCTGAAGCTTTAAAGTCTCTCAAACTAGAAGGACTTTCGACGGAGGGAAGCCCTCTACTACTTTCACCAGTTATAATTGATTTACGTAAGTTTAAGGCAAACGATGGTCAGACTTTATTTGACATCCGCCTTAGACAATTTCAAGAACTACAGGAGAAACCAAGTAGTTCAATGCGGGGGGCAAATGCGATTCTCAAACAGCCTCAAATCAATGGGGATGACCAAATTATAAAAACTCTATGCTCTTATCTATCAACTTAG
>Pp-CSEP-16
ATGAACCGAATTAGGATAGCCATCGTCTTAGCTTCTTTAAGCTTGGCGAACTGCCAATTTTTATTTGGGGATCCTGCAGCAGATGCTCAGAACAGCTCAACAAATCAGGCTAATTCAACAGGCTCTAAACTTTCACCCACTCAAAGCAGTGACCAAACTGTTCCTTTGACTTATTCCTCAAATTCCAGTGATACAAACTCATTGAACTCAGCTAATGGCACAGCTACTAATAGCTCTATCCTAACAGGCGGCACGAACGCTTTTGACAATACTGGTTCTAATAGTTCCATCAAAACAAACAGCAGCAGCCTTTTTAACGGTACTGCTACCAACAGCTCTATTCAATCCACAGGGCTCATTGGTAGCTATAATGGGACAATCTCACCCTCCAAAAACACTTCAATGTTTTCAGAAGTCTACACTTTAGACTACAGTATTAAATGGGATGAAAGTGATTTCAATGTCTATGGCCAAAATGGTAAAGTTGAATATACCATTAGTAACAAAGTGGAGGGAGTCAACATGTCAAAGAAAGAATTTGTTGTGAAAGAAGCCACCGATGGACAAGCAAGAGTTAGAATTGACGCCAATAATAAATTCTGTGGATTTGGTAAAACTTACACATCAGATGATGGGGCAAGCTTTACAATCGACCCACGCATGTTTTTACCTGATCGCTGGTTTATCAGGCAAAGCAATGTTACGTACGTTTTTAAACGCTTCGCCATGAGTCTTAATGGAGATATCTTGGATGTCGAAAACAAGCGCCTTGTAGCGCAGGTCAAAGTCGACAAAGCTAATACTACGAGTTAA
>Pp-CSEP-17
ATGAAGATGAATATGCTTCACCATTCTTTGTTGCTCTTCACTTTCTTCTGTATAAAACTGTTGATTTGCTTACCCATGAATGGTAAGACTCCAGCAGTTGTTGCCGATGCCGTTTCAGCAATTCAGGAAACCGGAAAAGTTGCAAGCACCAGCATAGAAGTACCAAGCGCAAATTTGGGTGCGGAAGTCAAGGAACTTTCAGCGATTGATGCGTCTGTGTTCACAAATGTTCCTGCTATCAATCCGAAGGATTCGGCCCAAGTAGAAAATCTGGGGCAATCAACTTTGCAGGAGAAAGAAAGCCCAGTTATATTGAAGGGTGATGTAAATCATGAGAAAAAAAATCTAATAAAAACCGAATCTAAATCTGCAGATAGTGAAATAAAAAAAGAAGTTGATGAAAAACCCTTGAAAGAAAAATCACAGGGTGAAGACGGTCCTGATGGCCCTGAAAAAAAAAACATTGAGGGCGAAGGAGGAGATCTGAAAAATGACAAAAATTTGAATCAATCAGAACAAAAAACTAGGTTGAGCAGGATTAAGAACTGGTTTATAAGGCAATACCTTATGTTGAAAAACAATGTATACCCTAAAATAAAAGAAAAAAGTCAACAATTTTGGGCTTGGACAAAGAAAAAATTTTCAAGAGGCAATAACAAGGTAGCTACAAATGAAATTGAATTAAAGCCATGTTGCCGAGGAAAAAAGACACATTTCAGCTAA
>Pp-CSEP-18
ATGAAAAGAGAAATTAAATTGATATTATTGATTGCTGTAACTTTACTAAGTGCACCCTTTGTAGTGAACAATTTGCCGTTTAATAGCAACTCACTAATCTCTGTTAGTGAATGTAGCAACAAAACCCCTCTACTTGAAAACAGGGTCGCGGAGATTGGGTTTAAACGCCCAGAGATACTCGACGGTCAGGAGAAAGAGTTTTTTTCCCAACAGAGGATTGGTTGCTTACCAAACATTTTTAGGAAGGCTATAGGATCATGTTGCTTTGGGAACGAGGAAAATAAAAATATAAAATATAGGCTTCTGAAGCCAGAGTATTCTTCTTGGGATGAAATAAGGTATATCTTTGATCCAAAATTCCTACTTGTTCATCGAAATTCTGATAATTTTTTGGAGAACATTGATTTAGAAAAATTTGAGAAAAAGCTTCTTGGTAATCCGGACGGAAATCAAGCACATTTGTTTAGTCGTCCAAAGTTTGCAGACCTTGAAAACGCTTGGGTGAAATATCTCAGACAAGTAGTTCTATTAGTCGTAGAGTTAGGGAGCTTATGTTACATTGGCCAGCGTTTTTGCGGAAGGGTTTGA
>Pp-CSEP-19
ATGCTGTTCTGCAAATTTTTATTAATTTTTTCGTTGATGTGCTATGGCGCTCTAGCTGCTCCGATAATGAGAGTTTTTTGGGCGGCTTTTCCACTTTTAAATCTTCCAGTCTTCAAATTCCTCATTCACCCCCAAGAGTCTTTGAAGTTACTTCTTGGTTTAGAGAGAGGAYTTCAGGAAATTAAAGATCTAGAATTGAGTAAGAGTGCTTTTAGACTTCAAAAGTTGATTTTAGGTGATCAGAAAGTGTTTCTGAAGGAAATTGACGGCAAAATTGAAAACGAAGCAACAACCTTCGCAAATGTCATGAGACTTGATAATAAAAAGCAGTTTGAAAACATACCCTTCAGACTACCTCTAAATACAAAGGATTTGCATGAAAGTATTTATAATTCTTTAGTAGAAGTAGTTAATGATCCTAAAATTATTGGCCTCCAAAGGATTCCCAACCCAAAATTGACGCAAAAACGTTTAAGTGAATTGAAACCCATATCGGAGCCCATTGCAGATATTAATATACTTCGTACTGCAGTGGCGCATTCAAAATTATAA
>Pp-CSEP-20
ATGAAAAAAGCCCAGTGTACGATAATATGCCTCGCACTGAGCTTTCAGGTGTTTCTAGAAGCTGGGTCAACCTATTTGACCGAGCCCATGAGAAGTATTGATGGCGAGGCCAGCTTCGGCTCATGTAGCACTTCCTGGATGTCTAATGCTGGGAACGCCAAGGCCAATGGTGTAAATCCGAATGGTGTGCTGGATAAAGTGGTATACCCTTTCTCTAAACAATGTTACTGGTCTGGCAAGGACATGAAAAACCTTGAGAGCTTTAATTTTTGTGGTAATAAACAAATTGCCGCTCAGTACAGAGACCTTATTAACAGCTACATATCGCCAAGGCAGATAATCCTTCATAATGAAAATAAAGAAAAATTAGCTTTATTAAACAGAAATTTAAAAGAGCTTAGCCCTGAAGACAAAGAAGCACTAGAATTATGGGCAAGCAAAAACTTTCAGCCTAACAACGTATTAATAGAAAATGAAAGCCCAAATGAATTCCGAAGTGCTAAGGCTGCTTTAGAATGGAATCTAAAGAGGGCTTCTGCTAAGCAAGATGTATGGTGGACCAAAGAGGATCTTCAACGTTGGGCTCATCACGATTCTGATGAAACAGTTATCATTAAATTTGGTGATATACTAAAGTTTGATCAGAAAAGGGAGGATTTTGTGATCAAAGATAGTCCAGTACAATTAGCTTCAAGACTTTTCAGAGCGCTAGATAAATCAACTGGTGGTAATTCTTTTAACAAGCGAGTTGCTTGGCCCTCTGAAGAAATTCAATCCTTGAGATTAATCAAAGCCGAAGACTCAAACAAATCTTTATTTCATATGAGGTTGGATCAAATGTTAAAGAATTATAAAAGATTTAAAGATCATAAAAGTCAAGAAAATGGAAATTTTAAGGAATTCAGTGATTTTATTGGTTTATCAAAAACTGATAAAACTGAACCTCAAAATAAATTACACCAAAAGAACATTGAATTAAAATAA
>Pp-CSEP-21
ATGAAACATGATCAAAGTTATAGAGCTCTAGTTTTTCTTTTGTTTGCCTTGCTAAATCTCTTGGTATCAATCAGTTCAGCACCAATGGGCAAGATAACAACAGAAGCTTCAAAAATCTCCACCCCAGTAGCTGAACTGAACAAATTTGAAGGCATGAGAGACGTAAAAATTGTTGAAAACAATCCAAGAATTGAAACACAAGGAACAGCTTCCAACCACCAGACACCAGTAGACTTTGAATCTTCCAAAACAGATGACTCAATTGGTCCACTTCTGGTCAATCATCAAACATCTTTAAGCAAAACTTTTACAAACAAAAACTCATTGATTAAACAACCATCACCAGGATTAAAACTGGATCAACTCTTAGATCGTATAACAATGAGCATTATTTAA
>Pp-CSEP-22
ATGAAGCTTTTCAGCTGTACAAATGAGTGGAACATTTTGCCCTTTGTATTATTAAGCGCGTGGTATACCAGAACCGTTCTTGGAATGCATTTTGCCGAAAGCTCAAAGGAAAATATTATCAGCTCTGCAAAGGGTCTACTACAGGAACAGCCTCCGGAAAATATACTAATTACAAAAGGTCGCTTAGGCCCTAAACCAGATGACTCAGCATTTACTTTTAAAAGTGGAAAACGTTATACACACGTAGAGGAACAAAAAACTAGTGATATTCCTGATCCTACACGAGTGCCAAAATTTGATAGAATTGAAGAAAAGATCTCAATGCTATACAAGCAAAACAATTTTAAAAGGAACATGCATCTGGACGATATTGTTAGGAAAGACCTTCTAGTTTATCTCAACAATATCAAAAATAAAGCAATAAAAGATAATCTGCCAACCTTGGATGCCGAATTAGGCACAATATTTACACTTCTTGCTTTAAAATTGAGGGGCATTTCAGATAATAATATAACATTAAAAATTTCTGCTACTTTTGAAACTCTTAGTGAAAAAATTTTAAGCAAAATATTTTCAAAAGTCGAATTGAAAGAAGATGATCTATTGAAATACAAAATATTGAGTGAAATGGTTACAGTGCTGATGGCTCTCTTTGCCAATCGAGATTATTTAGCAATTCAGTCATTAGTTGAAGGTAAAAACGTTATCAGGCTCCTAGCTAGCGAATTAAATTTTATAACTAGAAATAAATTAGAATTACTGGTATTAGATAAATCTTATATTGATTTTTTCTTGAAGTCTAAAGCAACGGAAAATTTCCATAAGATCTTGAATTATCTCAAGAGTGAAAAAACTCAAGAAAAGTTACATAGTTTGTTAGAGTAA
>Pp-CSEP-23
ATGGAGCAGAAGAAAAGTTTTAAAGCTTTAGTTGTTCTTCTATTTGCCCTGCTCAATCTCTTGGTATCGATCAGCTCTGCACCGATGAGCAAGATAACAACAGAGACCTCAAAAATCTTAAACCCAGAGACCAACCTGAGCTTGATCGAAAAATCTACGGAAAATAATAGAGTCGAAGGCCTGACTGACTTAAAAAGTGTCGAAAATAATCCAGCCTCCAAAACACAATCTGCTCCAAGCTATCAGCCACTATCAGTGGTTGATTCTTCAAAATCACAGGGCTCAACTGCACCTATCCTATACAATTATCAGACGCCTACTACACAAACGTTCACATACCAAAACCCGGAAATCCCATTGTATGGCAAGATTAAATATGGAACTACCAGTAGAACTTATAAGTAG
>Pp-CSEP-24
ATGGCCAAAATTTTGTTTCAATTTATTTTGCTAATAATTGGCTTGTTAAGTTCGTGTGGTAGAGCGATGGAGTCGGTGGAACTGCCTAAGGTTTCCAAGCAAGCTAAAGTGGCTTCCACCTCCACCATCCCCGTGGTGGGCGTTGAGCTAAAGAACACTGGCCATTTCACAAATGAGATTCCCACTCAATCGTTAAATTTAAACTATAAATCTTTTAAACAAGAACTGGGAAAAGTGCAGGAAAGGATTAAAAAGCATAGCTTTGAAACCCAAAGATATCTAAAGAATGACTTTAATCCCATTCAAAATTTGATCGAAAAATTATTGAGAGTAGCCGAAGAGTACAAAAATGGAGAAAAAATAAGCTTTGACTCAAAGAAGCATTTGACAAACATTAGCGCATCAGATATGGTATTGAATGGAATCTTGGATGAAGTTAGAAAGTTTCTGTCRGATTTATATAAGATACCCAATATACCTTGGAATACTGGTATGAGTCGGAAATGGGTAATCATGTCAGGCATCTTGCAAGTACTAGACCCACTCATAAAACATGGCTTTTTAAACAAAGTGCAAATGCAGCAGTGGTTTGAAGATTCAGAAGTCCTCCGAAATTTCTGCCTATGTTCTAAGCAATGA
>Pp-CSEP-25
ATGCTATCGCTTTTGAAACTTTGTTGTTTCTTGACTTTTATTTACAGCTGGGGGTCTGCAAGGCCAATGTTTAAACTATGTCGGGGTATGGATTATAAATTATGCATAGTCGAGAACGCGGGCAATCTGGGTATAAACCCAAGTAAGGACACCGGAAGTTTTATGAAATTTATGACTGCTAATTCGCCAGATGCGTTCAGCTCCAGTAGCTCGGCTTCAAGCGTTGTTTCTAAAAAAGTAAGGGCAGGCTCTACGAAAAAACAGAGAAATATTCCAAGCAATTTGTTAACTCAAGGTGAGCAGCTAGAGAGCAGAAGAGAAATTAACATTCCAAGGGCGCCCCAAAAATTAAAAACCAAAGAAAAAAACTTGAATTTAAGTTCAGAAAAAATCAACCCGAAATCTCTCAGGGTTTCGGAAAATTCAACTGCTGATCGACATTCTAGATCCCTACCGCCTGGGAAATCTTCTCCTTTGGTAACCAACAACAACAATAAAAAATCAAAATCATTACCAAAGTCAAAGCCGAACAAGAGTTTAACAAAAGTTTATGAGACTCATTATGCAAAAAGTCCCACCCGAGTTCCTATAAAAGCCCCCATGATAAACCAGATTTTGCCACCAAAACGCAAAATATTTATCTCACCTACTTTAACTAGCGGCAATAAACCTGCTGCTGAGCTTAAATCTCCAGAAAACTCAAAACGCTTCTCTACCATTAAAGATAAAAAACTATCCCCGCCGGTCTCTTTTGACTCTAAATCCCCAGAAAACTCGAGACGCTTCTCTACCAATAAAGATAAAAGTCTATCCCCGCCGGTCACTTTTGACTCCACAAAAATTCCGCATTCTAAGCAGACTAATACAAATATCCTTGTTAAACCTCATAACTTACCTAATAATGACATCAAAGACTCTCGTGAAGTCAATCGATTGACAAAAGAAAAAAATATTGGAGAAGTATCCTTCAGAATTCATCCAGATGATGATGAATCTTTTAAGTTTCCAAATTTGAAAGAAACACATATAGGTAATAAAAATCACTTTTGGAATTTCAATGAAGAAAATCAATAA
>Pp-CSEP-26
ATGATTCATCTATTGCTTAAAAAATTTGTTTGCGCATTATGTTTATTCCTGATACGAGGAAACCCTTCTAAGTCAGCCTTAACTAGAATTGCCAATGGAGGCGCAGTTAAAGGACTCTCGACTCCAGATTGGGTACTAGATTTAGCTACTAAAAAACATCCCACAAATTTATTAGCTGCTAATGAGCTCAAATTTTCAGAGACGGTCACTAGGCCACCTCCAATACAAGATATGAATTTCAGGCACCCTTCACCTGAGCAAACAGAAATAATAAAAAACTTTATCAGAAAACACCCAAGTGGCCAAACCTATAGACTAGATGAGAAAGGGAACTTTATAGATGTACCAAAGGAGAATTGGACGTTAAAATACTACTGTGGTAGGGTAATCGTGGTAGACGATCACGGCAATGAGCTATATAATACTGGCTGTTGTTATTGCAATGCGTCTTCACAGACCAATTTAAACTCAGCAGAGATATTGGTAAACAAATGTGTATATGGATTTGGAAAAATTGCTTTAGAGATAATTTCTGCACTCCTTGGCCATGAAGACAGGAATCGGTCTAGCAAAAGGTATGGTGGAAAGTAA
>Pp-CSEP-27
ATGCACTCGAGAGCATCTTATTGGTCGAGCTTTGCCTTAGCTCTAGCCACAATAACTATCCCCTCTCCTGCGACGAGCAAACAATGCGCTGCGGATCCCACTAACACGGGTTGCGTTATGTGCCCGGAATCTGAACTAATGGAATGGTGGAACAAAGGCCTTGAACACAACAAAAAGTGCAGCGATGTTGATGATGTTACCAAGAAGGCGAAATGTTACTGCAAAGGATACGCTACCTTAGCCTACGCTTGGTCTAAAGGCAGATGCTGCACTGAATACTCCCCCACATTACAAGCCTCGGAAAATATCTGCAATCTTGCTACCTATCCCGAATATCATATAAAGATGCATTTAGATCATCATTTAACCGACGCTAAGCGAGTGCAAGACGGTATCTGGCACAATGACTCTGGTGTTAAAGTGCCCAAAGTCTACGAGCACGTTGATGTTTACAGGGGCGATAACCCTGAGGTTGGTGAAGGCTACTCAGAAAAAGACGCAAAAGCCCAATCCTCTGAAAAAACTTACCGGGAATCCAAGGTTGTTAAGACTCATCAATCCGCCCCCAATTCTTTGGAGGACCAATCCACGAAAAAGGAGCTATCTTCATATAGCGGGCAACAAGCTACCAATTTTGGGTCGCAAGCACCCCGGGTCAATTTTATGAGCGAGGGGAAGTCTAATGTAGAAAAACATAAACCTTCAAGCTGGACAGAGAAACGTAATAAAAAGCATGTTCAGTATAACCCCTCGTCCTGGAGCTACCCTCATGCTCGTCTCTATGCTGGCACTAGGCATCACAAAGCTAGAGTGAGCAAAAAGCCCCGCAATTGTGTCAATGAGCAGGAGAAGTATCACAATTATGTTAAATATCATTCTAAGCGATCCACTTTGGAAACAAAGCCAACCCTAGGCATCACGAAAGCAGAGTCATTAATTGCGAAGAAACTGCAAAAGCGAGGTGTGATTTGTGGGATAGATTTTCAAAACGTTCCATATCCTAAATCTGTACCTACAGCTGTGCTTAAGGTTTATGCTGAACTTTGA
>Pp-CSEP-28
ATGGTTTTTCTAAAATGTATGACAATTTTCATCTTTGGTCTCTTGGAATTAAACCAAATAATTTGTACAGTCGAACCAGCGCTTTTAAATTTTAACCGGATCAAGAAATCTTATGATGAAGCTGATGTGCGAGTGTTTATGCTTGACTATGATGGAACACTACCAATAGCCCCTAAATCGGATGCCAATTACCTTAGGAATCTTATAGGTCAACTTGCAAAAGATGATAAGAATTTAGTATACATAAACACTGCTCGTCCTATCTACTATGCAATCAAAGAATTTGAAAATCTTAAAAATGTAATAATTGTTGGTGAACTTGGGTTGTACCAAGCAAAAGCTACTGAAGAAGTACTAGAAGCTGAAAAAAATAATCAATTTTGGATAGTCAATAACGATATTGTTCAGTCTACAATCAAAAGACTTATTAAATCAGGCCAAATAAATAATCTGACTACATTTAAGTGTAGGATGGTTGGTCATGGAACTTTTGGAGGAATAATTGTCACAGATAAGAATCTTTCTGTAAATGAAAAAGAAGAAATTTATCAGAAGGTTGTTAAAGAGTTAAGAGAAGAGATCGGTGATGTAAGGTTTCAACCTGCTCAGGGAACCTCAAATGATAAATATCTTACTAGTATAGGAGTTGATCTATCTGGAGAGAACAAATACAGGGTTGATGTATCTGGTGAATTTATAAATATAATACCTAAGGATCAACACAAGGGGAAGTTTGTGAAGGATTTTATGAAAAAATTTGTCAAAGAGAACAGTGGAAAGAGGATCTTTGGTCTAAGTATTGGAAATGAGGATGCAGATGAGGCAATGCACCTTGTCATGAATTCTTATGGACTATACTCAGCACTTGTTGGTGATTTAGTAGACTTACAAGAAACCTTGGCAACTTTTCACCTAGCAAATGAACAGGAAACTGGACAGCTCATCCTACAGCTTTCAAGTCACTGA
>Pp-CSEP-29
ATGTACTCAAAAATCTCAAACCTTTCTATTCTCTTAGTGACTTCAAGTTTTATTTTCTTAAATTGTGCAGATTGCTTTACCACAAATTTTCAATCAAGGACTAGTGAGTACAAGCCTGCTTCAAACTCAGTGCAGAACGTAACGATAAAAGATTCTGGAGATAAAAAATATTTTCCTGTTCGTTTTGTCACTGTCTACGCACCGGCCTCTCAACATCAAGCAACGTCCTCTGATCAAAACATTAGTCAAGTAACCAAAGGTGAAAATGTAACAAGTACCCCTTCAAATGAGAAGCAGAGAGATACTGTTTACGTCAACGAATCAGAAGTTGGTAACTTGATTCCGATGGCAACCCAAGGAATTCTTGATGAAGTCTATGTGATGAATAGAGAATTGGATTGGACCAATAACGAGTTTCCGATCTACAACTCAACAGGGGGAATCGCTTATACGATTACCAATAAGATAAACGGCTCTCAGTTGGCAGAGTCACAGTTCGCAATCATCGGTCCTGACCGTTGGTTAGTTCTAACTTCTGATACGAAATCTGGTCTCTGTGGTTTTTCAAATGAGTACTCTTCCTCCGACCACGTTTTATACAGCTTAAGACCAAGACTTTTCATGCCAGATCGTTGGTACCTATCTGGTGACTTGGTCAGTCCACTGAAAGATCATGCTTACGAATTTCGCCGGGGTGCTCTAAGTTTTGAGGGTGATATACTCACTTTGGGAACTCATACCAGACATGCTAAGATCAGCAATGGTAAATTGGCTCAAGGGTGGATCGATAAGAAGATTCCGGGTGGCCGCACAATTTCCGTCTTTACTGATGGTACTATTCCTTTGCCAAACTTAATTTCTCTGATAGTGATAAGCGTGACAAGAATTAAAAAATGCGGTTTTTAG
>Pp-CSEP-30
ATGCAGTCCTTTATCTTGTCAGCCATTGTCTTTATGGTAATTGCTCAATTGACTGTTGCGTCCCCATTTTTCGGTGGAGGTTTAGGCGGCCTAGGAGGTGCCGGTGGTTTTGGTGGTGCTCATGGTGGTGGTGCATCCGGTTACAACCACAATTCCTTTAGCTCCTCCCAAAGTGGCTCGTCGTCTTCCGGTTTCAGCGGAGGACAAGGTGGCTCTGTCAGAGGTGGTGGTATCGGCGGAATGGGTGGTATTGGCGGTATTGGTCCCATCGGTGGACTTGGACCATTCGGCCCCGGAATTGGCGGACTTGGTGGACCATTCCTCAAGGATAATGAACACAAAAACAAGAATGTTCAATAA
>Pp-CSEP-31
ATGGTTTACTCAAAGGCAACCTTCACCCTGGTCTCACTCCTACCTATGATCCTGGCCCAGCAGAGCATCAACAACAGTGATACCACAACCACGGCTGCTACCCCGGCCAGTCCCACCAACAGCAGCAGCTCTACCACTACTTCCACTACCACCTCTAACACTGCCAGTGGAGCTGCTCAGTCCTTCCCTGCGCCAACAGTCTCAGGAACATCCTGTGGTACAGCCCAGCAGAACTTTAACCAGTGTGTTACCAAAGTATCAAAGGATATCTCCTCATGTCCCTCTACCGATAACACCTGTCTTTGCCAAACGTATGCAAACCTAGCCTACTGTTACAACGCCTGTCCAGATCTGGCATCATCAGGGGCCGGATACCTGCAGCAGTCCACAGTGAACTGTGATGCAGCAGGTATCAAGCCAAACGCTACTTCCAACGTCACCACCACCCCTGTCACCTCCACCACTAACAGGAACACCACCAACACCTCACCCATCTCTAACACAAACAAGAACAATTCTACCTCGGGCAACACTGCTGCTACATTTGCTGCTGGAAACTCCAAGGCAAGTGGGATTGAGGCCCCGTTACTGAGCGTTGCTGTTGTTGGGCTGTGTGGTATCATTGCTAGCCTATTTGCATGA
>Pp-CSEP-32
ATGTTTGTTTCCCTCAAGGCCATAATTTCGACCACAATCGCTACCCTTGCGGTGATCGGAGTCGTTTCAGGGCAGAATATTACTATAGTCTCTCCACAGAGCGGGCAAGTCATCAGGGCAGGTGATGTGTTAACAGTTGAACTAGCCCAACAATCTACCACATCATCGGTCCAAAGCATCGCATTCAGCACCGGTTTCAGTTCAAGGCCCACAGATACTATTTCCTTGGGCAGACCTTTAGGCGGAACCCAGTTTTTGACTGCCAGAGGAAACATAACCTTTCAAATTAATGTGCCCAAAGCAAGTGAATTTATTGACGGGATTTCCAATGTCCCTTACGAATTCAAAGTAGCCCATTACTATTTCCTTGGTGCCACCTCTACTCCCACGATTGATATAGCCAGCGTTCCAGTTAGCGTACAACAATAA
>Pp-CSEP-33
ATGCTTTTCAACTCAAACGTGATCCTCTTTGCATTAACTTTTGCTCTGGGATCGTTATACCAGGGATCAGAAGCTCAGGATCTGGCCGGACTACCTAACTGTGGTCAGAACTGTCTATTGACAGCCTTTACGACATCGAGCGATGGTTGCACACAGACCGACTTTGCATGTCTTTGCAAGTCGCAAAAGTTTACTGGTACATCAAATTCGTGCTACTCCTCGTCCTGTACCTCCACTGAAGCAGCGACTGCCAAGAGCTGGGGTGCCAAGACTTGTGCTTCTGTAGGAGTTAATGTGACGGCCACCCTTGGAAACACCACTTCCGTTGGAACTGTCATCGGAAATGGAACTAATCCTAACACCAACTCTACGCTTCATAATGGCACAACTGCCTCTACACATGCACAGAACTCTGGAGGCCTCATCAACGTGCAACCCATCTTTTTCATGTCTTTAGTCTCTGTCCTGGCTGCAGTCTTCATGTGA
>Pp-CSEP-34
ATGCAATTCCTTACCCTAGTCACTCTTTTGATCACATCTCAGCTGGCATCGTCGGTGCCACTTGTTGAGCGAGCTGAAACTCGCACCTCTGCAGAGCATGTGAATCAAAAAGGATTCTTTGGAGGACTACCTTGCGCACCTATCGGTGGAATGCTTCCTCCTCCAGTGGGCGGTTTCTTGCCCCCACCACCAATTGGCGGGTTTCTTCCTCCACCACCAATCGGAGGCTTCGGAGGCTTCGGTGGCCTAGGTGGCTTTGGCCTACCCCCTCCACCAATTGGCGGATTCGGTGGTCTTGGATTCGGTGGACTACCACCTCCCCCGATCGGAGGTCTAGGCTTTGGTGGCTTACCTCCCCCTATGATTGGTGGTTTTGGAGGTCTAGGAGGTGGAATTGGCGGTATGGGTGGTTTCGGTGGAATKGGTGGTGGTGGTTTCGGTGGTGCCAGCGGATTCAACCGAAACTCTTTCAGCTCTGTTCAATCTGGCTCTTCATCTAACGGATTCAAAGCTGGTGGTGGCCAATTTGGCGGAGCTGGTGGTTTAGGTGGAATTGGTGGAATGGGTGGTTTCTTGAAAAACAACAAAGAGAAGAGCGAAGCATAA
>Pp-CSEP-35
ATGTATCACTTAACCTTTGTCCTCTTTTCACTCTTTTTTTTGTCCGCTAACGGAGCTTCTACTTCGGAGCCAAGCGGACAGACCCTAGATTGCTCCCACTACACTGGCGCGAACACCAAAGAAGCAACTTGTAACGAATTCCCTGGCAGAATTTGTCACGGAGGTTGCACTGGAGCAGTTGTGGCCAGTAATTGTACCTTGAACCCCGGCGAAGAACCAAAAGATCAAACCTACACCATAGCTTTTGGAAAATCTTCAGCTACGATTTCAATCTGTCGCAATGAGAAGGGATCGTATTCTTGCACAGGACCTATCAAAGGAAGCGCAAAGTGCTCTGTTTGTGTTGACCCTCCAACAGGTTCCGATCAAAGCCCAACCACGCCTGCTCCTGCTCCAGGAAACAACGGATCGACTTCAAAAGAAGGCCAAACTCTACAGTGCACTCATTTTACTGGTGCTAATACTCAAAGCGCAACTTGTAACGAGGTTCCTGGCAGAGTTTGCAACAAGGGTTGTACCTCATCAGTCGTTGCCACCAAGTGTACGTTGAATCCTGGTGACCAAGAGAGTCAACAAAACTGTACCCAAGCTTTCGGGAAATCCTCAGCTGCGATATCCATTTGCATCAATGACAAAGGGTCATTTTCATGCACGGGAAGCGTCAGCGGAAATGCCACTTGCTCTGGATGTACCGATCAATCATCATCTGGTTCCTCTGAATACCCTGGTTCTTCTGGAACCACCAAGCCCCCTACTGACCCTACAGGTGGTGAAAACAAAGACCAAGACAAGAAGGCCGAAGCAACCAGCTTGCAATTCGCCATGAGCTCTTTCTGCTTAGCTTTGTCTCTAATGATTGGTGTCGCCGTGCTCTAG
