# Supplementary material for: Identification of Phakopsora pachyrhizi Candidate Effectors with Virulence Activity in a Distantly Related Pathosystem
Source: Front Plant Sci. 2016 Mar 8;7:269. doi: 10.3389/fpls.2016.00269 (PMC4781881; doi:10.3389/fpls.2016.00269)
Supplement: Supplementary File 2 — CSEP amino acid sequences. [file DataSheet2.FASTA]

>Pp-CSEP-01
MAGKEIYEPRKSMMIKMIGFLCIWFQLLGVVFTQSTAATTSATKAKTYDTYFKRLAKRSPLTNSGRIERRHKCGPP.
>Pp-CSEP-02
MISKVIYNSLYYLNASMVMVAVSLQNSALHKRAVSSSEPCCCAGCGEFLSQCSVI.
>Pp-CSEP-03
MRSLIVPTLLCVLFIHKSCATVHTQCYNYFLQKDGCVFSAADDRNRCSADPKPSTAVGVVQESNKNVKRHTLARRYDTTLPSPSIQGEGICGHYDTATAEGASLWVGPNPGSTRPEEAGWLNRGKTSNCNKRLYVINPRTGKTVYVKVIDGRDFQTTQPDVGCFQIALTQKTILELDPTDEEKAKGAIGSLTWDFDNLHGISSQQGPV.
>Pp-CSEP-04
MMRASKSIVFISACFYLFSGETLAASALKGVETEANSIPDAAKFGESLSIKTDSLSELPLKSSPTIPSTPSGLDGNPQSSLLDKSAMKEIDASESAEKIKSHPFTSGISAKRPTKSLDASATGSDGLVQQVHVGDSQIAVDAKTEIPPAAAYEHNKVTRKCNHDHDHDHHHHHHHHHGPGDDHDHDHHHHHHHHHGHDHDHDHA.
>Pp-CSEP-05
MLHFSSLTSLGIFACQTAWLVAVSNAFVAEHAVIQDITNLAFSPNKIVDRTLGQKNPNFAKFVNAEPLLYREMARKAGRSVGTVLTDSRGTNLPLLIRDLRVTDWIHSDPVIKGMPPNNLPQNAIELAQNSFASRLVDIRNANDKAKFDQHALIARNHLAKVLFYIISEMHISMLPKLDVVNVAAWQKERAGRVALLMTQNPFLKRLYSVHQQIGNPDQYITPETADAAFMKLFPHQNSNKQGHPSQSATSEKMKTHPEGEGNFPAHRPVDENKEGIVPGTHPNAATVSSS.
>Pp-CSEP-06
MLFATLIAVCLLALGGKAESDVQSDTASKLQRRGHDDSLPPVTFIMRDSNEHVGGKLLIYNSDGTLAFTFRRAVLNSDGLSNVEVRDVRNNFSINLESNDDTCFKKSHYVEREKNLGQFKIDPRGAKADRWHFTRKTPHGDFKYDFHRKYFSKDGNIYIKDTHVRVASLTSEIRHEAWLQPGKHGVPTFSLHLQYNTEPIFFVALMGLDLTRVDTCGL.
>Pp-CSEP-07
MKLMQLIFYMLNILALTMAHNCCELSKMPTLPEIGVMSSKPVRPKPIQSTASKGTKFLPTTLCIIKCKFNICLAHANVINSVQIGNRMRESKGAVNLNAPRHHSF
>Pp-CSEP-08
MYRFPLISLAIYASVVYGQGTTVTPTTNVNPNTSGNPPNQPTNGTPTNPATPTASPTTTPTPKILAVNCTQSYFEITDDSMNGTSIGACTKIGDGEKGGSFCQTKECFGFATCQDCNLATPGPNNTTVISNTTIKAVPCNKGYYIPGPGDNVTVTYCSAQNNANPDDYICKGPCTSFTACGDCININDPAIAGLKDTP.
>Pp-CSEP-09
MQGFFLVSIAVQVALVVAQGNTPTKVTAQPQVNNSSAPANASAIDLPKIIAVNCTQAYIEITDSSINGTTIGACKRFEDSEGSFCKPDDCIGSATCLSCKKVTVGATANSTVVSNSTVDSVVCRKDYFFPGPGSKSNQSLCTDEKDDNYICSGVCTSFASCSHCVSAKDPALAKLKEKSPKN.
>Pp-CSEP-10
MVGCESGATKKSMIIKMIGFLCIWFQLLEIVLTQSTAATTSATETKNYNSYFKRLEKRSPSTSSGRIEKRHRRCGPPYGGYYGPGYSSGYYNYGYYSGYKKKQ.
>Pp-CSEP-11
MLLGLHFSSLMNWTTIILSTTLLLRLSKCELFDASLAVRGITHGTPSLGHDSKTLHITSQGGLNSPSHHVKQLSTKARKPPKVPNAKDSGWEIIDPKLPEWELIEKPKVKKKLPKIYVPEAKFYSSDGSSETINFIEDHYAIKESTP.
>Pp-CSEP-12
MRLIPVLILLFASALNASPCDKSKVAKGEDVTMSVIFSETSIAYASGLTVIQESCHNGEYEKVEQSTLTIHQQMTIITETVKSKDFNKDSAVQYEGTVASYIVDYSKVVQTVVDYPETEPCHSTLVEIHQKIQTVINTYASEYNISLKKEVDRQGGIDPKSLEKLNLKFDFHEARTHQENEVDEYQISEYKN.
>Pp-CSEP-13
MHAANMKVSTLMIVVLSFIQLYSFTLSQITNGGITQDPNDKYRVRCLADSKSGDIISDDCYDSLDDFSQDDGIIKFNAKGEDNDEDSCRLELVGYPNQITNNDEIKVPKTSVISAINFGLDGCKNSSAIVEATGFILNIYKN
.
>Pp-CSEP-14
MRAILIFLIGFCFLYNGVRSIESIIKKAQSEIKSLGSYGKSEAVKQPLTQASSHLNGLRGAKGQKKAAVKQLIQEQLNNYSENLYNECKIKTSEKSSSKEEIRTLLSDKKKVDKAIENIMKGLEKA.
>Pp-CSEP-15
MRISLYTLICVSLNLHSLGCVNFLQISHNPTFTLGNNEISVLPHAVNQPWLRSQRTIITPEGEVTVNMLRGHNSVDQKSLQMQNVIIPYRDLICSYERSDSLALSKSTQGQYKQLAQELDNFKNEKEGKSMEALESLAKKTFNKLKFHHPNSDGETFENAKLMAEWTINRAASKQGVWWSKKDLTRWNKNSIDKMTAIKIGDLLDFDIMTSNHKLSLTNKLKDDLSEALKSLKLEGLSTEGSPLLLSPVIIDLRKFKANDGQTLFDIRLRQFQELQEKPSSSMRGANAILKQPQINGDDQIIKTLCSYLST.
>Pp-CSEP-16
MNRIRIAIVLASLSLANCQFLFGDPAADAQNSSTNQANSTGSKLSPTQSSDQTVPLTYSSNSSDTNSLNSANGTATNSSILTGGTNAFDNTGSNSSIKTNSSSLFNGTATNSSIQSTGLIGSYNGTISPSKNTSMFSEVYTLDYSIKWDESDFNVYGQNGKVEYTISNKVEGVNMSKKEFVVKEATDGQARVRIDANNKFCGFGKTYTSDDGASFTIDPRMFLPDRWFIRQSNVTYVFKRFAMSLNGDILDVENKRLVAQVKVDKANTTS.
>Pp-CSEP-17
MKMNMLHHSLLLFTFFCIKLLICLPMNGKTPAVVADAVSAIQETGKVASTSIEVPSANLGAEVKELSAIDASVFTNVPAINPKDSAQVENLGQSTLQEKESPVILKGDVNHEKKNLIKTESKSADSEIKKEVDEKPLKEKSQGEDGPDGPEKKNIEGEGGDLKNDKNLNQSEQKTRLSRIKNWFIRQYLMLKNNVYPKIKEKSQQFWAWTKKKFSRGNNKVATNEIELKPCCRGKKTHFS.
>Pp-CSEP-18
MKREIKLILLIAVTLLSAPFVVNNLPFNSNSLISVSECSNKTPLLENRVAEIGFKRPEILDGQEKEFFSQQRIGCLPNIFRKAIGSCCFGNEENKNIKYRLLKPEYSSWDEIRYIFDPKFLLVHRNSDNFLENIDLEKFEKKLLGNPDGNQAHLFSRPKFADLENAWVKYLRQVVLLVVELGSLCYIGQRFCGRV.
>Pp-CSEP-19
MLFCKFLLIFSLMCYGALAAPIMRVFWAAFPLLNLPVFKFLIHPQESLKLLLGLERGFQEIKDLELSMSAFRLQKLILGDQKVFLKEIDGKIENEATTFANVMRLDNKKQFENIPFRLPLNTKDLHESIYNSLVEVVNDPKIIGLQRIPNPKLTQKRLSELKPISEPIADINILRTAVAHSKL.
>Pp-CSEP-20
MKKAQCTIICLALSFQVFLEAGSTYLTEPMRSIDGEASFGSCSTSWMSNAGNAKANGVNPNGVLDKVVYPFSKQCYWSGKDMKNLESFNFCGNKQIAAQYRDLINSYISPRQIILHNENKEKLALLNRNLKELSPEDKEALELWASKNFQPNNVLIENESPNEFRSAKAALEWNLKRASAKQDVWWTKEDLQRWAHHDSDETVIIKFGDILKFDQKREDFVIKDSPVQLASRLFRALDKSTGGNSFNKRVAWPSEEIQSLRLIKAEDSNKSLFHMRLDQMLKNYKRFKDHKSQENGNFKEFSDFIGLSKTDKTEPQNKLHQKNIELK.
>Pp-CSEP-21
MKHDQSYRALVFLLFALLNLLVSISSAPMGKITTEASKISTPVAELNKFEGMRDVKIVENNPRIETQGTASNHQTPVDFESSKTDDSIGPLLVNHQTSLSKTFTNKNSLIKQPSPGLKLDQLLDRITMSII.
>Pp-CSEP-22
MKLFSCTNEWNILPFVLLSAWYTRTVLGMHFAESSKENIISSAKGLLQEQPPENILITKGRLGPKPDDSAFTFKSGKRYTHVEEQKTSDIPDPTRVPKFDRIEEKISMLYKQNNFKRNMHLDDIVRKDLLVYLNNIKNKAIKDNLPTLDAELGTIFTLLALKLRGISDNNITLKISATFETLSEKILSKIFSKVELKEDDLLKYKILSEMVTVLMALFANRDYLAIQSLVEGKNVIRLLASELNFITRNKLELLVLDKSYIDFFLKSKATENFHKILNYLKSEKTQEKLHSLLE.
>Pp-CSEP-23
MEQKKSFKALVVLLFALLNLLVSISSAPMSKITTETSKILNPETNLSLIEKSTENNRVEGLTDLKSVENNPASKTQSAPSYQPLSVVDSSKSQGSTAPILYNYQTPTTQTFTYQNPEIPLYGKIKYGTTSRTYK.
>Pp-CSEP-24
MAKILFQFILLIIGLLSSCGRAMESVELPKVSKQAKVASTSTIPVVGVELKNTGHFTNEIPTQSLNLNYKSFKQELGKVQERIKKHSFETQRYLKNDFNPIQNLIEKLLRVAEEYKNGEKISFDSKKHLTNISASDMVLNGILDEVRKFLSDLYKIPNIPWNTGMSRKWVIMSGILQVLDPLIKHGFLNKVQMQQWFEDSEVLRNSAYVLSNEFGLHSSYWLPSVEKLINLTADEFLWLSLLNEQEAKNFLRQLIGFTYNSNESCNISHPKFTPIVNLFIGDSGVTKDTFNALIEAIDSSEKFSESTEQESS.
>Pp-CSEP-25
MLSLLKLCCFLTFIYSWGSARPMFKLCRGMDYKLCIVENAGNLGINPSKDTGSFMKFMTANSPDAFSSSSSASSVVSKKVRAGSTKKQRNIPSNLLTQGEQLESRREINIPRAPQKLKTKEKNLNLSSEKINPKSLRVSENSTADRHSRSLPPGKSSPLVTNNNNKKSKSLPKSKPNKSLTKVYETHYAKSPTRVPIKAPMINQILPPKRKIFISPTLTSGNKPAAELKSPENSKRFSTIKDKKLSPPVSFDSKSPENSRRFSTNKDKSLSPPVTFDSTKIPHSKQTNTNILVKPHNLPNNDIKDSREVNRLTKEKNIGEVSFRIHPDDDESFKFPNLKETHIGNKNHFWNFNEENQ.
>Pp-CSEP-26
MIHLLLKKFVCALCLFLIRGNPSKSALTRIANGGAVKGLSTPDWVLDLATKKHPTNLLAANELKFSETVTRPPPIQDMNFRHPSPEQTEIIKNFIRKHPSGQTYRLDEKGNFIDVPKENWTLKYYCGRVIVVDDHGNELYNTGCCYCNASSQTNLNSAEILVNKCVYGFGKIALEIISALLGHEDRNRSSKRYGGK.
>Pp-CSEP-27
MHSRASYWSSFALALATITIPSPATSKQCAADPTNTGCVMCPESELMEWWNKGLEHNKKCSDVDDVTKKAKCYCKGYATLAYAWSKGRCCTEYSPTLQASENICNLATYPEYHIKMHLDHHLTDAKRVQDGIWHNDSGVKVPKVYEHVDVYRGDNPEVGEGYSEKDAKAQSSEKTYRESKVVKTHQSAPNSLEDQSTKKELSSYSGQQATNFGSQAPRVNFMSEGKSNVEKHKPSSWTEKRNKKHVQYNPSSWSYPHARLYAGTRHHKARVSKKPRNCVNEQEKYHNYVKYHSKRSTLETKPTLGITKAESLIAKKLQKRGVICGIDFQNVPYPKSVPTAVLKVYAEL.
>Pp-CSEP-28
MVFLKCMTIFIFGLLELNQIICTVEPALLNFNRIKKSYDEADVRVFMLDYDGTLPIAPKSDANYLRNLIGQLAKDDKNLVYINTARPIYYAIKEFENLKNVIIVGELGLYQAKATEEVLEAEKNNQFWIVNNDIVQSTIKRLIKSGQINNLTTFKCRMVGHGTFGGIIVTDKNLSVNEKEEIYQKVVKELREEIGDVRFQPAQGTSNDKYLTSIGVDLSGENKYRVDVSGEFINIIPKDQHKGKFVKDFMKKFVKENSGKRIFGLSIGNEDADEAMHLVMNSYGLYSALVGDLVDLQETLATFHLANEQETGQLILQLSSH.
>Pp-CSEP-29
MYSKISNLSILLVTSSFIFLNCADCFTTNFQSRTSEYKPASNSVQNVTIKDSGDKKYFPVRFVTVYAPASQHQATSSDQNISQVTKGENVTSTPSNEKQRDTVYVNESEVGNLIPMATQGILDEVYVMNRELDWTNNEFPIYNSTGGIAYTITNKINGSQLAESQFAIIGPDRWLVLTSDTKSGLCGFSNEYSSSDHVLYSLRPRLFMPDRWYLSGDLVSPLKDHAYEFRRGALSFEGDILTLGTHTRHAKISNGKLAQGWIDKKIPGGRTISVFTDGTIPLPNLISLIVISVTRIKKCGF.
>Pp-CSEP-30
MQSFILSAIVFMVIAQLTVASPFFGGGLGGLGGAGGFGGAHGGGASGYNHNSFSSSQSGSSSSGFSGGQGGSVRGGGIGGMGGIGGIGPIGGLGPFGPGIGGLGGPFLKDNEHKNKNVQ.
>Pp-CSEP-31
MVYSKATFTLVSLLPMILAQQSINNSDTTTTAATPASPTNSSSSTTTSTTTSNTASGAAQSFPAPTVSGTSCGTAQQNFNQCVTKVSKDISSCPSTDNTCLCQTYANLAYCYNACPDLASSGAGYLQQSTVNCDAAGIKPNATSNVTTTPVTSTTNRNTTNTSPISNTNKNNSTSGNTAATFAAGNSKASGIEAPLLSVAVVGLCGIIASLFA.
>Pp-CSEP-32
MFVSLKAIISTTIATLAVIGVVSGQNITIVSPQSGQVIRAGDVLTVELAQQSTTSSVQSIAFSTGFSSRPTDTISLGRPLGGTQFLTARGNITFQINVPKASEFIDGISNVPYEFKVAHYYFLGATSTPTIDIASVPVSVQQ.
>Pp-CSEP-33
MLFNSNVILFALTFALGSLYQGSEAQDLAGLPNCGQNCLLTAFTTSSDGCTQTDFACLCKSQKFTGTSNSCYSSSCTSTEAATAKSWGAKTCASVGVNVTATLGNTTSVGTVIGNGTNPNTNSTLHNGTTASTHAQNSGGLINVQPIFFMSLVSVLAAVFM.
>Pp-CSEP-34
MQFLTLVTLLITSQLASSVPLVERAETRTSAEHVNQKGFFGGLPCAPIGGMLPPPVGGFLPPPPIGGFLPPPPIGGFGGFGGLGGFGLPPPPIGGFGGLGFGGLPPPPIGGLGFGGLPPPMIGGFGGLGGGIGGMGGFGGMGGGGFGGASGFNRNSFSSVQSGSSSNGFKAGGGQFGGAGGLGGIGGMGGFLKNNKEKSEA.
>Pp-CSEP-35
MYHLTFVLFSLFFLSANGASTSEPSGQTLDCSHYTGANTKEATCNEFPGRICHGGCTGAVVASNCTLNPGEEPKDQTYTIAFGKSSATISICRNEKGSYSCTGPIKGSAKCSVCVDPPTGSDQSPTTPAPAPGNNGSTSKEGQTLQCTHFTGANTQSATCNEVPGRVCNKGCTSSVVATKCTLNPGDQESQQNCTQAFGKSSAAISICINDKGSFSCTGSVSGNATCSGCTDQSSSGSSEYPGSSGTTKPPTDPTGGENKDQDKKAEATSLQFAMSSFCLALSLMIGVAVL.
